# Supplementary material for: Impaired Semen Quality in Patients with Chronic Prostatitis
Source: J Clin Med. 2024 May 14;13(10):2884. doi: 10.3390/jcm13102884 (PMC11122295; doi:10.3390/jcm13102884)
Supplement: Supplementary file 1 [file jcm-13-02884-s001.zip]

Archive with 1 entries (1 files):
- jcm-2981480-Supplementary Materials.pdf
